# Supplementary material for: Remarkable red colour vision in two Mediterranean beetle pollinators
Source: J Exp Biol. 2025 Jun 30;228(12):jeb250181. doi: 10.1242/jeb.250181 (PMC12268171; doi:10.1242/jeb.250181)
Supplement: Dataset 1. Spectral sensitivity numerical data for the two species. [file jexbio-228-250181-Dataset1.xlsx]

## Sheet: P.chrysonotus
wl[nm]	U	B	G	R
300	0.028321	0.0228174	0.00347285	0.00665042
305	0.0574595	0.0297037	0.00354018	0.00577686
310	0.105396	0.0376574	0.00471893	0.00518212
315	0.160442	0.0606529	0.00885343	0.00725842
320	0.232589	0.103655	0.0158138	0.00994555
325	0.322602	0.161717	0.0276493	0.0132947
330	0.431122	0.223997	0.0459343	0.0166089
335	0.550472	0.298285	0.0722713	0.0217948
340	0.680085	0.3799	0.104361	0.0286741
345	0.79892	0.456619	0.137588	0.0367743
350	0.9089	0.52414	0.167426	0.0463404
355	0.977966	0.585089	0.190074	0.0569273
360	0.993939	0.638585	0.204307	0.0685086
365	0.953775	0.679629	0.209918	0.0802047
370	0.896559	0.7216	0.212287	0.0909101
375	0.815358	0.763183	0.213884	0.101424
380	0.717741	0.804486	0.216107	0.113224
385	0.615601	0.847018	0.217483	0.126107
390	0.52132	0.892764	0.220009	0.137549
395	0.42637	0.929623	0.22333	0.147969
400	0.336447	0.963515	0.229864	0.155001
405	0.262292	0.986831	0.23788	0.157668
410	0.204765	0.994501	0.2499	0.155395
415	0.157145	0.996977	0.270073	0.150444
420	0.119462	0.99882	0.299602	0.140753
425	0.0928681	0.983108	0.333309	0.127783
430	0.0749197	0.949506	0.372448	0.112234
435	0.0618539	0.902193	0.420864	0.0956129
440	0.0547512	0.837807	0.472923	0.0779693
445	0.0481521	0.758327	0.528357	0.0621672
450	0.0439379	0.675995	0.585632	0.0492754
455	0.0409261	0.594961	0.648503	0.0400719
460	0.0426277	0.515413	0.707373	0.0343797
465	0.0351616	0.43625	0.759681	0.0311282
470	0.0254777	0.358286	0.802735	0.0289989
475	0.0164936	0.287208	0.843231	0.0280593
480	0.0140902	0.22715	0.876509	0.0284295
485	0.00914826	0.17456	0.906731	0.02911
490	0.00716131	0.13319	0.935858	0.0315905
495	0.00611302	0.104045	0.957959	0.0362741
500	0.0051438	0.0842404	0.97101	0.0421914
505	0.00410015	0.0677141	0.981063	0.0480528
510	0.0070587	0.0546928	0.989397	0.0552984
515	0.011188	0.0434902	0.993879	0.0653431
520	0.0123143	0.0350106	0.994554	0.0775096
525	0.0118363	0.0294875	0.989127	0.0909525
530	0.0106059	0.0260871	0.976055	0.108168
535	0.00864209	0.0238447	0.950601	0.129704
540	0.0065628	0.022668	0.906625	0.153646
545	0.00650899	0.0218794	0.855637	0.180575
550	0.0057786	0.0215475	0.801497	0.212798
555	0.0052753	0.0220941	0.740446	0.249808
560	0.00243066	0.0204246	0.675586	0.293879
565	-0.00143098	0.0189364	0.612906	0.346355
570	-0.00305512	0.0147041	0.541267	0.405116
575	-0.00192307	0.0120468	0.461423	0.466655
580	-0.0020079	0.00891463	0.383784	0.532212
585	-3.9864e-05	0.0128155	0.309883	0.598819
590	0.00108329	0.00899413	0.241686	0.67217
595	2.61084e-05	-0.00349373	0.185562	0.745205
600	-0.00272859	-0.00453189	0.141229	0.812026
605	-0.00136506	0.00854754	0.104405	0.866221
610	-0.00102209	0.0143658	0.0768049	0.918441
615	0.0031695	0.0120203	0.0578264	0.961559
620	0.00365883	0.0163483	0.0445512	0.990898
625	-0.00047361	0.0216007	0.035481	0.996834
630	-0.00307265	0.017077	0.0297333	0.981711
635	0.000576533	0.0111176	0.0251522	0.94665
640	0.00184993	0.00882867	0.0217354	0.89647
645	-0.00344765	0.00761381	0.0196422	0.83525
650	-0.00185386	0.0070662	0.0183832	0.770775
655	-0.00543962	0.00550846	0.016771	0.704287
660	-0.00213898	0.00642073	0.0152532	0.629311
665	0.00374632	0.00391286	0.0134645	0.544511
670	0.01432	0.0047012	0.0111979	0.462245
675	0.00527625	0.0030631	0.00937444	0.389171
680	0.00188656	0.00156471	0.00806996	0.322655
685	0.00425419	-0.000537639	0.00668786	0.261579
690	0.00492571	0.00121547	0.00530785	0.207506
695	-0.000413457	0.00549064	0.0047782	0.161449
700	-0.000368631	0.00955229	0.00483865	0.133755

## Sheet: P.syriacus
wl[nm]	U	B	G	R
300	0.0220634	0.0360838	0.00670485	0.00754433
305	0.0413318	0.0372788	0.00528982	0.00643718
310	0.0761194	0.0388114	0.00517914	0.00390159
315	0.127737	0.0299998	0.00812465	0.00217464
320	0.197021	0.0274093	0.0161813	0.000550745
325	0.28275	0.0484868	0.0303717	0.00134537
330	0.388562	0.0945828	0.0518984	0.00227359
335	0.50774	0.166921	0.0803107	0.00530008
340	0.630898	0.264736	0.114757	0.00959738
345	0.749953	0.38024	0.151179	0.0118708
350	0.853072	0.486455	0.185582	0.0120609
355	0.933494	0.561882	0.213966	0.0125824
360	0.982198	0.617169	0.233956	0.0126035
365	1.00145	0.664582	0.244197	0.0168932
370	0.991157	0.700525	0.246589	0.0218829
375	0.951889	0.730311	0.243157	0.0312071
380	0.882558	0.756992	0.237925	0.0394865
385	0.789711	0.78628	0.23187	0.0472031
390	0.681974	0.815731	0.225368	0.054317
395	0.571511	0.84459	0.219626	0.0608275
400	0.464812	0.874888	0.217119	0.065831
405	0.371918	0.911361	0.217582	0.070635
410	0.29391	0.941346	0.22261	0.07275
415	0.231828	0.962466	0.2331	0.0717941
420	0.182762	0.977291	0.249903	0.069957
425	0.142802	0.990445	0.271419	0.0649089
430	0.113054	0.994154	0.300081	0.0574162
435	0.0921476	0.986559	0.337071	0.0481353
440	0.077585	0.961527	0.38173	0.0364631
445	0.0643831	0.917992	0.431345	0.0196784
450	0.0528886	0.851896	0.486984	0.000678025
455	0.0408996	0.765493	0.545891	-0.0162385
460	0.0310436	0.670043	0.602672	-0.0286946
465	0.0263209	0.571546	0.655025	-0.0389545
470	0.0256493	0.471334	0.704742	-0.0458121
475	0.0268912	0.374665	0.74836	-0.0491019
480	0.0278087	0.285941	0.786784	-0.0506476
485	0.0251257	0.209105	0.820806	-0.0546337
490	0.0211104	0.148178	0.852752	-0.0579727
495	0.015529	0.104891	0.882946	-0.0589021
500	0.011324	0.0745296	0.910339	-0.057629
505	0.0111485	0.0521129	0.934583	-0.0542427
510	0.0116814	0.033986	0.957223	-0.0489339
515	0.0111878	0.0199957	0.975149	-0.0412754
520	0.0106477	0.00947049	0.989214	-0.0326117
525	0.00882829	0.00198112	0.998994	-0.0278454
530	0.00681605	-0.000482263	1.00372	-0.0217578
535	0.00444831	0.00160486	1.00374	-0.00969726
540	0.00192478	0.00207596	0.996325	0.00882614
545	-0.00066397	0.00163832	0.978581	0.0327172
550	-0.00260659	0.000737939	0.951839	0.063004
555	-0.00344035	0.000969833	0.916431	0.0972283
560	-0.00303451	0.000419452	0.868513	0.137902
565	-0.00290474	0.000995427	0.810322	0.179109
570	-0.00148931	0.00194839	0.743949	0.226157
575	0.00366435	0.0021669	0.66996	0.280102
580	0.010018	0.00318391	0.589379	0.339014
585	0.0142108	0.00265067	0.505583	0.401
590	0.0161529	0.002026	0.423926	0.466179
595	0.0163717	0.00125255	0.347367	0.533699
600	0.0148325	0.000840167	0.277488	0.605864
605	0.0104513	0.000760042	0.216163	0.681041
610	0.00769479	0.00114398	0.165725	0.755642
615	0.00847719	0.00185719	0.123978	0.826922
620	0.00885949	0.00304183	0.0908902	0.889485
625	0.00669221	0.00218336	0.0650147	0.940913
630	0.00436636	0.0019425	0.0459821	0.974946
635	0.00458928	0.00115117	0.0315935	0.995679
640	0.00591872	0.000402208	0.0225468	0.997962
645	0.00465831	0.000151301	0.0155414	0.984755
650	0.00391015	4.91602e-06	0.0113033	0.955212
655	0.00283788	9.77919e-05	0.00848916	0.912439
660	-7.30076e-05	0.000480906	0.00705527	0.858996
665	-0.00450847	0.000128271	0.0055744	0.800508
670	-0.00771909	0.000160552	0.00480198	0.735833
675	-0.00810277	-0.000467569	0.00432538	0.6703
680	-0.00723895	-0.000248456	0.00456159	0.602165
685	-0.00656332	-2.33318e-05	0.00434696	0.529699
690	-0.00419402	-0.000145501	0.0044359	0.462862
695	-0.00122101	-0.000425406	0.00450281	0.407639
700	0.00131952	-0.000804263	0.00457148	0.369479
